# Supplementary material for: Gene expression profiles of Protein tyrosine phosphatase non-receptor 22, Tumor necrosis factor receptor-associated factor 1 and Interleukin-1 beta in patients with rheumatoid arthritis and healthy controls after severe acute respiratory syndrome-associated coronavirus-2 infection or vaccination
Source: Access Microbiol. 2026 Apr 2;8(4):001046.v4. doi: 10.1099/acmi.0.001046.v4 (PMC13046424; doi:10.1099/acmi.0.001046.v4)
Supplement: Uncited Table S1. [file acmi-8-01046-s001.xlsx]

## Sheet: Sheet1
Gene	Group	Relative Expression	Fold Change
PTPN22	CTRL	30.3133	1
PTPN22	RAV	15.123	0.49889
PTPN22	RAI	10.977	0.362119
TRAF-1	CTRL	14161.1	1
TRAF-1	RAV	250.094	0.0176606
TRAF-1	RAI	3710.59	0.262026
IL-1β	CTRL	10319.7	1
IL-1β	RAV	724247	70.1808
IL-1β	RAI	563665	54.6201
